# Supplementary material for: Establishing an Elastography calibration standard: Validation of a shear wave TOF device for measuring Elasticity and Viscosity in tissue-mimicking phantoms using rheometry
Source: PLoS One. 2025 Nov 13;20(11):e0335645. doi: 10.1371/journal.pone.0335645 (PMC12614516; doi:10.1371/journal.pone.0335645)
Supplement: S1 File — (XLSX) [file pone.0335645.s001.xlsx]

## Sheet: Sheet1
Dispersive Rheometer Data from Soft Tissue-Mimicking Phantom Collected Across Three Frequency Sweeps
Frequency(Hz)	V1(m/s)	V2 (m/s)	V3 (m/s)	Mean V (m/s)	SE
0.1	1.367	1.4177	1.2116	1.332	0.0062
0.125	1.395	1.4377	1.206	1.3463	0.0071
0.158	1.397	1.4639	1.227	1.3629	0.00705
0.1995	1.408	1.4879	1.2457	1.3806	0.00713
0.251	1.435	1.5083	1.2562	1.4	0.00749
0.316	1.437	1.5216	1.2636	1.4077	0.00757
0.398	1.453	1.5358	1.2763	1.4219	0.00766
0.5	1.455	1.5576	1.2879	1.433	0.00791
0.63	1.466	1.5427	1.2925	1.4339	0.0074
0.79	1.468	1.468	1.468	1.468	0
Dispersive Rheometer Data from Hard Tissue-Mimicking Phantom Collected Across Three Frequency Sweeps
Frequency(Hz)	V1(m/s)	V2 (m/s)	V3 (m/s)	Mean V (m/s)	SE
0.1	2.05	2.05	2.05	2.05	0
0.125	2.08	2.09	2.083	2.08433	0.003
0.158	2.1	2.12	2.09	2.10333	0.015
0.1995	2.13	2.16	2.11	2.13333	0.017
0.251	2.14	2.17	2.12	2.14333	0.017
0.316	2.15	2.2	2.1	2.15	0.0471
0.398	2.16	2.22	2.11	2.16333	0.0473
0.5	2.18	2.22	2.15	2.18333	0.0353
0.63	2.2	2.24	2.17	2.20333	0.011
0.79	2.19	2.2	2.192	2.194	0.012
1	2.43	2.25	2.42	2.36667	0.0584
