# Supplementary material for: Establishing an Elastography calibration standard: Validation of a shear wave TOF device for measuring Elasticity and Viscosity in tissue-mimicking phantoms using rheometry
Source: PLoS One. 2025 Nov 13;20(11):e0335645. doi: 10.1371/journal.pone.0335645 (PMC12614516; doi:10.1371/journal.pone.0335645)
Supplement: S2 File — (ZIP) [file pone.0335645.s002.zip]

Archive with 8 entries (8 files):
- Sweep_plots_for_both_soft_hard.docx
- TOF_Data_fitting_with_tableofresults_Hard_Tissue.docx
- TOF_Data_fitting_with_tableofresults_Soft_Tissue.docx
- Comparison_plot1.docx
- Cross_projection.docx
- Dispersive_fits_for_both_Hard_soft_rheometer.docx
- E_o_Fixed_reoptimize_eta.docx
- Sweep_plot_for_Hard_phantom1.docx
